# Supplementary material for: Peak Tibiofemoral Contact Forces Estimated Using IMU-Based Approaches Are Not Significantly Different from Motion Capture-Based Estimations in Patients with Knee Osteoarthritis
Source: Sensors (Basel). 2023 May 4;23(9):4484. doi: 10.3390/s23094484 (PMC10181595; doi:10.3390/s23094484)
Supplement: Supplementary file 1 [file sensors-23-04484-s001.zip]

Archive with 1 entries (1 files):
- sensors-2349504-supplementary.pdf
